# Supplementary material for: Abnormal number cell division of human thyroid anaplastic carcinoma cell line, SW 1736
Source: Data Brief. 2015 Oct 9;5:396–8. doi: 10.1016/j.dib.2015.09.030 (PMC4773363; doi:10.1016/j.dib.2015.09.030)
Supplement: Supplementary file 2 — Supplementary material [file mmc2.zip]

Archive with 6 entries (6 files):
- Hiroshi Takeyama.pdf
- Keiichi Ikeda.pdf
- Kouki Fujioka.pdf
- Toshiaki Tachibana.pdf
- Yoshinobu Manome.pdf
- Yuta Suzuki.pdf
